# Supplementary material for: Analytical Performance of Electromembranes as a Tool for Nanoconcentrations of Silver in Waters
Source: Membranes (Basel). 2022 Dec 21;13(1):11. doi: 10.3390/membranes13010011 (PMC9867316; doi:10.3390/membranes13010011)
Supplement: Supplementary file 1 [file membranes-13-00011-s001.zip]

Archive with 1 entries (1 files):
- membranes-2089091-supplementary.pdf
